# Supplementary material for: Comparative Analysis of Multi-Organ Failure Trajectories Following Heart Transplantation and HeartMate 3 Implantation: A 1-Year Postprocedural Follow-Up Study Utilizing the MELD-XI Scale
Source: J Clin Med. 2025 Aug 22;14(17):5933. doi: 10.3390/jcm14175933 (PMC12428862; doi:10.3390/jcm14175933)
Supplement: Supplementary file 1 [file jcm-14-05933-s001.zip]

Archive with 1 entries (1 files):
- jcm-3717593-supplementary.pdf
